# Supplementary material for: Distribution, Vertical Transmission, and Cooperative Mechanisms of Obligate Symbiotic Bacteria in the Leafhopper Maiestas dorsalis (Hemiptera, Cicadellidea)
Source: Insects. 2023 Aug 14;14(8):710. doi: 10.3390/insects14080710 (PMC10455556; doi:10.3390/insects14080710)
Supplement: Supplementary file 1 [file insects-14-00710-s001.zip]

Archive with 3 entries (3 files):
- Supplement Video 1 The distribution of Sulcia and Nasuia in the bacteriome of M. dorsalis.mp4
- Supplementary Figure.docx
- Supplement Table.xlsx
