# Supplementary material for: Distribution, Vertical Transmission, and Cooperative Mechanisms of Obligate Symbiotic Bacteria in the Leafhopper Maiestas dorsalis (Hemiptera, Cicadellidea)
Source: Insects. 2023 Aug 14;14(8):710. doi: 10.3390/insects14080710 (PMC10455556; doi:10.3390/insects14080710)
Supplement: Supplementary file 1 [file insects-14-00710-s001.zip › Supplement Table.xlsx]

## Sheet: Supplementary Table1 
Supplementary Table 1. Genomes used in genome completeness comparisons.
Species	Strain/Isolate	Accession
Candidatus Karelsulcia muelleri	NC	CP016223.1
Candidatus Karelsulcia muelleri	OLIH	CP028359.1
Candidatus Karelsulcia muelleri	SMEUTCHI	CP029011.1
Candidatus Karelsulcia muelleri	PSPU	AP013293.1
Candidatus Nasuia deltocephalinicola	ALF	CP006059.1
Candidatus Nasuia deltocephalinicola	PUNC	CP013211.1

## Sheet: Supplementary Table2 
Supplementary Table 2. Sulcia 16S rRNA sequences for Phylogenetic Analysis
ID	Organism	Host
		Organism	Class	Order	Superfamily	Family	Genus
AB772232.1	Candidatus Karelsulcia muelleri	Cephisus siccifolia	Insecta	Hemiptera	Cercopoidea	Aphrophoridae	Cephisus
AB772233.1	Candidatus Karelsulcia muelleri	Lepyronia coleoptrata	Insecta	Hemiptera	Cercopoidea	Aphrophoridae	Lepyronia
AB772237.1	Candidatus Karelsulcia muelleri	Machadoa invenusta	Insecta	Hemiptera	Cercopoidea	Cercopidae	Machadoa
AB772238.1	Candidatus Karelsulcia muelleri	Aufidus trifasciatus	Insecta	Hemiptera	Cercopoidea	Cercopidae	Aufidus
AB772239.1	Candidatus Karelsulcia muelleri	Locris maculata	Insecta	Hemiptera	Cercopoidea	Cercopidae	Locris
AB772241.1	Candidatus Karelsulcia muelleri	Pectinariophyes reticulata	Insecta	Hemiptera	Cercopoidea	Machaerotidae	Pectinariophyes
AB772243.1	Candidatus Karelsulcia muelleri	Baetkia maroniensis	Insecta	Hemiptera	Cercopoidea	Cercopidae	Baetkia
AB772244.1	Candidatus Karelsulcia muelleri	Huaina inca	Insecta	Hemiptera	Cercopoidea	Cercopidae	Huaina
AB772245.1	Candidatus Karelsulcia muelleri	Ocoaxo lineatus	Insecta	Hemiptera	Cercopoidea	Cercopidae	Ocoaxo
AB772246.1	Candidatus Karelsulcia muelleri	Maxantonia diversa	Insecta	Hemiptera	Cercopoidea	Cercopidae	Maxantonia
AB772247.1	Candidatus Karelsulcia muelleri	Prosapia bicincta	Insecta	Hemiptera	Cercopoidea	Cercopidae	Prosapia
AB772257.1	Candidatus Karelsulcia muelleri	Euryaulax carnifex	Insecta	Hemiptera	Cercopoidea	Cercopidae	Euryaulax
AB772258.1	Candidatus Karelsulcia muelleri	Clastoptera obtusa	Insecta	Hemiptera	Cercopoidea	Clastopteridae	Clastoptera
MW762861.1	Candidatus Karelsulcia muelleri	Paracercopis chekiangensis	Insecta	Hemiptera	Cercopoidea	Cercopidae	Paracercopis
LC370474.1	Candidatus Karelsulcia muelleri	Platypleura kuroiwae	Insecta	Hemiptera	Cicadoidea	Cicadidae	Platypleura
LC370536.1	Candidatus Karelsulcia muelleri	Auritibicen japonicus	Insecta	Hemiptera	Cicadoidea	Cicadidae	Auritibicen
LC370628.1	Candidatus Karelsulcia muelleri	Platypleura yaeyamana	Insecta	Hemiptera	Cicadoidea	Cicadidae	Platypleura
LC370631.1	Candidatus Karelsulcia muelleri	Auritibicen bihamatus	Insecta	Hemiptera	Cicadoidea	Cicadidae	Auritibicen
LC370633.1	Candidatus Karelsulcia muelleri	Auritibicen flammatus	Insecta	Hemiptera	Cicadoidea	Cicadidae	Auritibicen
LC370755.1	Candidatus Karelsulcia muelleri	Vagitanus terminalis	Insecta	Hemiptera	Cicadoidea	Cicadidae	Vagitanus
LC370762.1	Candidatus Karelsulcia muelleri	Kosemia yezoensis	Insecta	Hemiptera	Cicadoidea	Cicadidae	Kosemia
MT533429.1	Candidatus Karelsulcia muelleri	Platypleura kaempferi	Insecta	Hemiptera	Cicadoidea	Cicadidae	Platypleura
OP852135.1	Candidatus Karelsulcia muelleri	Eopycna coelestia	Insecta	Hemiptera	Cicadoidea	Cicadidae	Eopycna
AB702993.1	Candidatus Karelsulcia muelleri	Nephotettix cincticeps	Insecta	Hemiptera	Membracoidea	Cicadellidae	Nephotettix
AB795322.1	Candidatus Karelsulcia muelleri	Macrosteles striifrons	Insecta	Hemiptera	Membracoidea	Cicadellidae	Macrosteles
AB795337.1	Candidatus Karelsulcia muelleri	Macrosteles sexnotatus	Insecta	Hemiptera	Membracoidea	Cicadellidae	Macrosteles
AY676897.1	Candidatus Karelsulcia muelleri	Helochara communis	Insecta	Hemiptera	Membracoidea	Cicadellidae	Helochara
AY676898.1	Candidatus Karelsulcia muelleri	Clydacha catapulta	Insecta	Hemiptera	Membracoidea	Cicadellidae	Clydacha
AY676900.1	Candidatus Karelsulcia muelleri	Paraulacizes irrorata	Insecta	Hemiptera	Membracoidea	Cicadellidae	Paraulacizes
AY676901.1	Candidatus Karelsulcia muelleri	Homalodisca elongata	Insecta	Hemiptera	Membracoidea	Cicadellidae	Homalodisca
AY676903.1	Candidatus Karelsulcia muelleri	Acrogonia virescens	Insecta	Hemiptera	Membracoidea	Cicadellidae	Acrogonia
AY676904.1	Candidatus Karelsulcia muelleri	Diestostemma stesilea	Insecta	Hemiptera	Membracoidea	Cicadellidae	Diestostemma
AY676906.1	Candidatus Karelsulcia muelleri	Proconosama alalia	Insecta	Hemiptera	Membracoidea	Cicadellidae	Proconosama
AY676907.1	Candidatus Karelsulcia muelleri	Cyrtodisca major	Insecta	Hemiptera	Membracoidea	Cicadellidae	Cyrtodisca
AY676908.1	Candidatus Karelsulcia muelleri	Pamplona spatulata	Insecta	Hemiptera	Membracoidea	Cicadellidae	Pamplona
AY676909.1	Candidatus Karelsulcia muelleri	Phera obtusifrons	Insecta	Hemiptera	Membracoidea	Cicadellidae	Phera
AY676916.1	Candidatus Karelsulcia muelleri	Graphocephala coccinea	Insecta	Hemiptera	Membracoidea	Cicadellidae	Graphocephala
AY676918.1	Candidatus Karelsulcia muelleri	Cuerna costalis	Insecta	Hemiptera	Membracoidea	Cicadellidae	Cuerna
MG840393.1	uncultured Candidatus Sulcia sp.	Arthaldeus pascuellus	Insecta	Hemiptera	Membracoidea	Cicadellidae	Arthaldeus
MG840394.1	uncultured Candidatus Sulcia sp.	Athysanus argentarius	Insecta	Hemiptera	Membracoidea	Cicadellidae	Athysanus
MG840398.1	uncultured Candidatus Sulcia sp.	Doratura stylata	Insecta	Hemiptera	Membracoidea	Cicadellidae	Doratura
MG840399.1	uncultured Candidatus Sulcia sp.	Elymana kozhevnikovi	Insecta	Hemiptera	Membracoidea	Cicadellidae	Elymana
MG840400.1	uncultured Candidatus Sulcia sp.	Elymana sulphurella	Insecta	Hemiptera	Membracoidea	Cicadellidae	Elymana
MG840401.1	uncultured Candidatus Sulcia sp.	Jassargus flori	Insecta	Hemiptera	Membracoidea	Cicadellidae	Jassargus
MG840402.1	uncultured Candidatus Sulcia sp.	Jassargus distinguendus	Insecta	Hemiptera	Membracoidea	Cicadellidae	Jassargus
MG840403.1	uncultured Candidatus Sulcia sp.	Errastunus ocellaris	Insecta	Hemiptera	Membracoidea	Cicadellidae	Errastunus
MG840404.1	uncultured Candidatus Sulcia sp.	Euscelis incisus	Insecta	Hemiptera	Membracoidea	Cicadellidae	Euscelis
MG840405.1	uncultured Candidatus Sulcia sp.	Psammotettix alienus	Insecta	Hemiptera	Membracoidea	Cicadellidae	Psammotettix
MG840406.1	uncultured Candidatus Sulcia sp.	Psammotettix confinis	Insecta	Hemiptera	Membracoidea	Cicadellidae	Psammotettix
MG840407.1	uncultured Candidatus Sulcia sp.	Turrutus socialis	Insecta	Hemiptera	Membracoidea	Cicadellidae	Turrutus
MG840408.1	uncultured Candidatus Sulcia sp.	Verdanus abdominalis	Insecta	Hemiptera	Membracoidea	Cicadellidae	Verdanus

## Sheet: Supplementary Table3
Supplementary Table 3. Proteobacterial partners 16S rRNA sequences for Phylogenetic Analysis
ID	Organism	Host
		Organism	Class	Order	Superfamily	Family	Genus
AY676877.1	Candidatus Baumannia cicadellinicola	Helochara communis	Insecta	Hemiptera	Membracoidea	Cicadellidae	Helochara
AY676878.1	Candidatus Baumannia cicadellinicola	Clydacha catapulta	Insecta	Hemiptera	Membracoidea	Cicadellidae	Clydacha
AY676880.1	Candidatus Baumannia cicadellinicola	Paraulacizes irrorata	Insecta	Hemiptera	Membracoidea	Cicadellidae	Paraulacizes
AY676881.1	Candidatus Baumannia cicadellinicola	Homalodisca elongata	Insecta	Hemiptera	Membracoidea	Cicadellidae	Homalodisca
AY676883.1	Candidatus Baumannia cicadellinicola	Acrogonia virescens	Insecta	Hemiptera	Membracoidea	Cicadellidae	Acrogonia
AY676884.1	Candidatus Baumannia cicadellinicola	Diestostemma stesilea	Insecta	Hemiptera	Membracoidea	Cicadellidae	Diestostemma
AY676885.1	Candidatus Baumannia cicadellinicola	Proconosama alalia	Insecta	Hemiptera	Membracoidea	Cicadellidae	Proconosama
AY676886.1	Candidatus Baumannia cicadellinicola	Cyrtodisca major	Insecta	Hemiptera	Membracoidea	Cicadellidae	Cyrtodisca
AY676887.1	Candidatus Baumannia cicadellinicola	Pamplona spatulata	Insecta	Hemiptera	Membracoidea	Cicadellidae	Pamplona
AY676888.1	Candidatus Baumannia cicadellinicola	Phera obtusifrons	Insecta	Hemiptera	Membracoidea	Cicadellidae	Phera
AY676891.1	Candidatus Baumannia cicadellinicola	Graphocephala coccinea	Insecta	Hemiptera	Membracoidea	Cicadellidae	Graphocephala
AY676895.1	Candidatus Baumannia cicadellinicola	Cuerna costalis	Insecta	Hemiptera	Membracoidea	Cicadellidae	Cuerna
LC370452.1	Candidatus Hodgkinia cicadicola	Platypleura kaempferi	Insecta	Hemiptera	Cicadoidea	Cicadidae	Platypleura
LC370475.1	Candidatus Hodgkinia cicadicola	Platypleura kuroiwae	Insecta	Hemiptera	Cicadoidea	Cicadidae	Platypleura
LC370498.1	Candidatus Hodgkinia cicadicola	Platypleura yaeyamana	Insecta	Hemiptera	Cicadoidea	Cicadidae	Platypleura
LC370505.1	Candidatus Hodgkinia cicadicola	Auritibicen bihamatus	Insecta	Hemiptera	Cicadoidea	Cicadidae	Auritibicen
LC370517.1	Candidatus Hodgkinia cicadicola	Auritibicen flammatus	Insecta	Hemiptera	Cicadoidea	Cicadidae	Auritibicen
LC370531.1	Candidatus Hodgkinia cicadicola	Auritibicen japonicus	Insecta	Hemiptera	Cicadoidea	Cicadidae	Auritibicen
LC370599.1	Candidatus Hodgkinia cicadicola	Kosemia yezoensis	Insecta	Hemiptera	Cicadoidea	Cicadidae	Kosemia
LC370786.1	Candidatus Hodgkinia cicadicola	Vagitanus terminalis	Insecta	Hemiptera	Cicadoidea	Cicadidae	Vagitanus
OP851576.1	Candidatus Hodgkinia cicadicola	Eopycna coelestia	Insecta	Hemiptera	Cicadoidea	Cicadidae	Eopycna
AB702994.1	Candidatus Nasuia deltocephalinicola	Nephotettix cincticeps	Insecta	Hemiptera	Membracoidea	Cicadellidae	Nephotettix
AB795326.1	Candidatus Nasuia deltocephalinicola	Macrosteles striifrons	Insecta	Hemiptera	Membracoidea	Cicadellidae	Macrosteles
AB795339.1	Candidatus Nasuia deltocephalinicola	Macrosteles sexnotatus	Insecta	Hemiptera	Membracoidea	Cicadellidae	Macrosteles
MG878959.1	Candidatus Nasuia symbiont of Arthaldeus pascuellus	Arthaldeus pascuellus	Insecta	Hemiptera	Membracoidea	Cicadellidae	Arthaldeus
MG878960.1	Candidatus Nasuia symbiont of Arthaldeus pascuellus	Athysanus argentarius	Insecta	Hemiptera	Membracoidea	Cicadellidae	Athysanus
MG878962.1	Candidatus Nasuia symbiont of Arthaldeus pascuellus	Doratura stylata	Insecta	Hemiptera	Membracoidea	Cicadellidae	Doratura
MG878963.1	Candidatus Nasuia symbiont of Arthaldeus pascuellus	Elymana kozhevnikovi	Insecta	Hemiptera	Membracoidea	Cicadellidae	Elymana
MG878964.1	Candidatus Nasuia symbiont of Arthaldeus pascuellus	Elymana sulphurella	Insecta	Hemiptera	Membracoidea	Cicadellidae	Elymana
MG878965.1	Candidatus Nasuia symbiont of Arthaldeus pascuellus	Errastunus ocellaris	Insecta	Hemiptera	Membracoidea	Cicadellidae	Errastunus
MG878966.1	Candidatus Nasuia symbiont of Arthaldeus pascuellus	Euscelis incisus	Insecta	Hemiptera	Membracoidea	Cicadellidae	Euscelis
MG878967.1	Candidatus Nasuia symbiont of Arthaldeus pascuellus	Jassargus flori	Insecta	Hemiptera	Membracoidea	Cicadellidae	Jassargus
MG878968.1	Candidatus Nasuia symbiont of Arthaldeus pascuellus	Jassargus distinguendus	Insecta	Hemiptera	Membracoidea	Cicadellidae	Jassargus
MG878969.1	Candidatus Nasuia symbiont of Arthaldeus pascuellus	Psammotettix alienus	Insecta	Hemiptera	Membracoidea	Cicadellidae	Psammotettix
MG878970.1	Candidatus Nasuia symbiont of Arthaldeus pascuellus	Psammotettix confinis	Insecta	Hemiptera	Membracoidea	Cicadellidae	Psammotettix
MG878971.1	Candidatus Nasuia symbiont of Arthaldeus pascuellus	Turrutus socialis	Insecta	Hemiptera	Membracoidea	Cicadellidae	Turrutus
MG878972.1	Candidatus Nasuia symbiont of Arthaldeus pascuellus	Verdanus abdominalis	Insecta	Hemiptera	Membracoidea	Cicadellidae	Verdanus
AB772208.1	Candidatus Zinderia insecticola	Baetkia maroniensis	Insecta	Hemiptera	Cercopoidea	Cercopidae	Baetkia
AB772209.1	Candidatus Zinderia insecticola	Maxantonia diversa	Insecta	Hemiptera	Cercopoidea	Cercopidae	Maxantonia
AB772210.1	Candidatus Zinderia insecticola	Ocoaxo lineatus	Insecta	Hemiptera	Cercopoidea	Cercopidae	Ocoaxo
AB772211.1	Candidatus Zinderia insecticola	Locris maculata	Insecta	Hemiptera	Cercopoidea	Cercopidae	Locris
AB772212.1	Candidatus Zinderia insecticola	Euryaulax carnifex	Insecta	Hemiptera	Cercopoidea	Cercopidae	Euryaulax
AB772213.1	Candidatus Zinderia insecticola	Aufidus trifasciatus	Insecta	Hemiptera	Cercopoidea	Cercopidae	Aufidus
AB772214.1	Candidatus Zinderia insecticola	Clastoptera obtusa	Insecta	Hemiptera	Cercopoidea	Clastopteridae	Clastoptera
AB772216.1	Candidatus Zinderia insecticola	Cephisus siccifolia	Insecta	Hemiptera	Cercopoidea	Aphrophoridae	Cephisus
AB772217.1	Candidatus Zinderia insecticola	Machadoa invenusta	Insecta	Hemiptera	Cercopoidea	Cercopidae	Machadoa
AB772219.1	Candidatus Zinderia insecticola	Pectinariophyes reticulata	Insecta	Hemiptera	Cercopoidea	Machaerotidae	Pectinariophyes
AB772221.1	Candidatus Zinderia insecticola	Lepyronia coleoptrata	Insecta	Hemiptera	Cercopoidea	Aphrophoridae	Lepyronia
AB772224.1	Candidatus Zinderia insecticola	Prosapia bicincta	Insecta	Hemiptera	Cercopoidea	Cercopidae	Prosapia
AB772225.1	Candidatus Zinderia insecticola	Huaina inca	Insecta	Hemiptera	Cercopoidea	Cercopidae	Huaina
MW771647.1	Candidatus Zinderia insecticola	Paracercopis chekiangensis	Insecta	Hemiptera	Cercopoidea	Cercopidae	Paracercopis
